# Supplementary material for: Olaparib Conjugates with Selenopheno[3,2-c]quinolinone Inhibit PARP1 and Reverse ABCB1-Related Multidrug Resistance
Source: Pharmaceutics. 2022 Nov 23;14(12):2571. doi: 10.3390/pharmaceutics14122571 (PMC9783898; doi:10.3390/pharmaceutics14122571)
Supplement: Supplementary file 1 [file pharmaceutics-14-02571-s001.zip]

Archive with 1 entries (1 files):
- pharmaceutics-1976487-supplementary.pdf
